# Supplementary material for: Dietary phytochemical indole-3-carbinol regulates metabolic reprogramming in mouse prostate tissue
Source: Pharm Res. 2025 Feb 4;42(2):237–47. doi: 10.1007/s11095-025-03820-8 (PMC11880055; doi:10.1007/s11095-025-03820-8)
Supplement: Supplementary file 1 — Supplementary Material 1 [file 11095_2025_3820_MOESM1_ESM.xlsx]

## Sheet: Sheet1
Metabolite intensity table (normalized) based on metabolite detection on negative and positive ion mode for sample groups: (i) Pten WT (Untreated) (ii) Pten WT (I3C treated) (iii) Pten KO (Untreated) (iv) Pten KO (I3C treated) (n=3/5/6).
compound	PtenWT_1	PtenWT_2	PtenWT_3	PtenWT_4	PtenWT_5	Pten WT_1	Pten WT_2	Pten WT_3		PtenKO_1	PtenKO_2	PtenKO_3	PtenKO_4	PtenKO_5	PtenKO_1	PtenKO_2	PtenKO_3	PtenKO_4	PtenKO_5	PtenKO_6
	Untreated					I3C treated				Untreated					I3C treated
3-Hydroxyanthranilic acid	278631	68429.6	45043.1	274567	334777	199262	179155	87115.3		91529.7	116024	74177.2	68122.6	96239.3	66009	108212	57060.1	68691.7	86294.8	96755.2
Cysteinesulfinic acid	77591.5	12766.6	10945.3	93687.4	76724.4	1.85847e+06	144824	71812.6		29505.2	19057.6	26234	57442.2	73259.9	30872.5	22764.2	14356.5	12332.5	14866	35638.4
NegIS_Glutamine-2H5-15N2	1.82396e+07	1.99642e+07	1.96493e+07	2.00813e+07	2.01792e+07	1.97789e+07	1.94715e+07	1.93342e+07		1.88692e+07	1.87307e+07	2.01539e+07	1.99313e+07	1.97381e+07	1.90059e+07	2.02387e+07	2.00221e+07	2.07287e+07	2.06931e+07	2.13782e+07
2 4-Dihydroxyacetophenone	111820	28825.1	38159.3	33226.3	93803.2	20129.9	44407.8	55213.8		66606	70340.1	244698	65567.5	45688.9	19475.5	31143.5	45852.1	32019.4	36604.8	54346.2
Mandelic acid	610935	16893.8	6669.15	24002.7	274233	49820.2	99411.3	114007		103812	142393	120649	29244.3	33577.2	31791.5	26507.6	19994	19176	20267	27466.6
Arabitol	1.34961e+06	256640	357220	3.66028e+06	4.3541e+06	2.23955e+06	2.2699e+06	668785		910436	864744	913848	839945	721652	676443	587627	418741	528543	639789	371923
4-hydroxy Nonenal	63332	10969.6	13050	12418.9	4433.63	22343	8594.84	6493.54		27921.7	19231.2	16126.7	15505.4	20241	18604	7295.12	8202.97	11825.5	13964.4	38476.8
NegIS_Methionine-2H8	810419	823216	768908	831829	937787	850955	855907	770273		813458	954379	747379	770548	791032	830384	758296	750067	738938	755681	793209
Uracil-5-carboxylate	25552.5	0	1800.89	7313.62	12096.6	10010.2	6875.54	4210.89		107125	86475.2	12148	26298.8	19910	10487.1	10579.5	6241.17	7281.38	6193.71	5817.63
Orotate	2.87167e+07	621979	998538	2.51341e+06	5.70331e+06	2.02501e+07	1.47293e+07	6.24959e+06		7.79362e+07	4.75259e+07	7.3282e+06	3.9851e+07	3.78286e+07	3.46916e+06	2.32105e+06	6.10939e+06	3.24889e+06	3.20521e+06	4.09889e+06
Dopamine	70438.6	14550.8	25587.8	47411.7	48795	96428.7	133470	60096.4		52146.6	88547.1	93709.9	49997.5	50856.4	106043	67616.4	92250.9	84915.7	103087	110928
Histidine	403288	3968.42	51242.3	6.76862e+06	4.6436e+06	4.33243e+06	3.87399e+06	244553		974728	1.79999e+06	449958	851772	633174	1.60934e+06	1.83036e+06	344418	288596	464378	195976
NegIS_Lysine-2H8	244690	205546	219365	247146	246124	239815	240560	171129		238284	240583	198696	230227	207603	251545	252846	214203	202435	204623	204678
Acetyl-serine	5.6362e+06	939824	822622	5.51657e+06	7.06223e+06	2.39531e+06	2.13497e+06	734650		1.20842e+07	9.73516e+06	1.17203e+06	2.48015e+06	1.45314e+06	5.92918e+06	6.33493e+06	1.01256e+06	958596	1.41565e+06	950941
Acetyl-serine	964230	13338	23052.9	47935.8	226180	98021.8	80608.3	62526.2		2.01096e+06	1.23096e+06	116363	490726	460945	741929	847344	175933	139100	109340	100229
Lysine	5.48738e+06	704195	963068	8.72694e+06	7.68597e+06	8.31563e+06	6.96395e+06	1.40549e+06		8.38617e+06	9.76869e+06	1.48477e+06	2.48592e+06	2.46662e+06	8.409e+06	7.99352e+06	1.42968e+06	1.27451e+06	1.52666e+06	1.19719e+06
Glutamine	1.54233e+06	877587	2.7333e+06	2.16773e+07	2.97155e+07	2.66939e+07	2.46729e+07	8.86418e+06		1.79205e+07	2.86528e+07	1.9904e+07	3.59984e+07	2.38e+07	3.62682e+07	3.43365e+07	2.83613e+07	3.10036e+07	3.69807e+07	3.29826e+07
Xanthine	1.11269e+08	6.66559e+07	2.57849e+07	6.08273e+07	8.60903e+07	4.31723e+07	3.80918e+07	2.46345e+07		2.01107e+06	4.74468e+06	3.30002e+07	5.30596e+07	4.55191e+07	1.26389e+07	5.20635e+07	1.99014e+07	2.18182e+07	3.32663e+07	4.17739e+07
Alpha-Ketoglutarate	272741	20003.8	20263.5	153727	218292	473648	215779	450325		105875	95919.1	323716	556333	1.3562e+06	99959.7	91193.5	178107	185844	292219	281654
Acetylcholine	18865.7	2966.39	2462.95	7663.92	4176.45	2768.69	1990.94	1611.33		11822.3	5442.7	3783.77	2465.65	4694.54	1815.62	4215.07	2433.35	3718.29	2031.88	3100.86
Deoxycarnitine	5927.02	1270.09	0	1682.87	2227.08	1132.1	1194.08	3005.88		11422.2	6877.07	2060.29	5007.23	4695.93	2270.08	3969.52	1289.66	1394.94	1404.43	10756.8
4-Guanidinobutyrate	59846.9	0	2526.69	3031.38	29776.8	0	3309.68	4378.93		13817	18122.8	1475.85	1850.41	0	2563.5	2766.51	0	1362.42	0	1806.33
4-Acetamidobutyrate	309792	8430.18	7616.57	11037.5	34962.2	10514.5	38795	40618.2		35977.3	34459.9	26632.3	7711.28	10297.2	9357.81	8314.07	4758.41	7733.85	14143.2	16007.8
Adipic acid	289178	138035	418405	131362	176294	132003	133421	162734		163969	120494	122127	140554	149511	143089	126297	88891.4	120800	0	85482.7
NegIS_Adipic acid-13C6	369281	334121	398237	399086	387380	383723	387369	374140		344838	346625	371902	370982	367297	332806	353796	364394	359408	335495	271046
Guanine	943344	61594.1	53219.2	858272	2.45014e+06	808066	985700	141202		119857	48255	43455.1	147232	125003	61225.4	53451.8	65410.4	77557.4	69517.7	45372.3
Arabinose	606994	35243.9	99230.9	371216	575580	267556	269432	252811		383330	394162	100667	116135	101703	296737	249864	61678.1	70644.6	88101.9	60941.8
Ribose	1.47232e+06	172436	141347	1.07697e+06	1.24593e+06	369689	308130	99732.6		742659	684895	87981	169515	94598.2	311770	417669	84674.3	93786.9	117933	105830
Glutamate	1.54757e+08	1.34939e+07	8.02177e+06	1.40004e+08	1.50235e+08	1.22808e+08	1.20717e+08	5.30053e+07		1.26183e+08	1.15618e+08	5.21815e+07	8.08861e+07	6.65074e+07	9.68105e+07	9.60653e+07	3.55476e+07	4.52167e+07	6.49578e+07	4.61857e+07
Tartrate	71998.8	306978	119977	20336.6	36676.1	864190	3.63545e+06	3.19945e+06		24531.5	22682.8	8.34947e+06	437541	624188	121536	67001.6	457719	560419	958202	618017
3-Methyladenine	42941	650735	2.41059e+06	27079.7	23861.4	44388.7	41487.9	70152.8		39411.7	58220.7	22697.6	44476.9	41525.1	33688.2	29106.2	58669.6	54421	18318.2	28824.1
Methionine	4.59468e+06	636448	1.7899e+06	6.82275e+06	1.09355e+07	4.77194e+06	4.91762e+06	1.03802e+06		6.84997e+06	6.91304e+06	1.76731e+06	2.01348e+06	1.77667e+06	5.04546e+06	4.36075e+06	1.05342e+06	1.14846e+06	1.53124e+06	980165
Citramalate	1.10917e+07	830669	979290	1.05355e+07	1.67214e+07	1.98102e+07	1.42495e+07	7.43079e+06		8.21252e+06	8.16029e+06	7.02328e+06	1.13571e+07	1.41722e+07	1.19642e+07	1.21453e+07	8.75031e+06	8.60445e+06	1.17924e+07	7.7944e+06
2-Hydroxy-4-(methylthio)butyrate	208791	1318.69	915.818	7811.86	136831	11884.3	9778.93	7560.06		38864.6	39674.8	45347.6	22362.3	26071.6	32308.4	21668.9	24620.2	19821.4	29569.2	19155.9
Glycerol 3-phosphate	179134	1.58728e+06	1.84544e+06	1.11092e+07	5.03587e+06	7.37203e+06	1.79985e+07	1.7304e+06		745253	615382	2.83149e+06	1.69951e+06	2.44276e+06	494121	524792	4.37136e+06	4.8893e+06	5.49692e+06	4.9671e+06
3 4-Dihydroxyphenyl glycol	42198.2	12912	29623.6	7894.66	19830.6	26955.4	11283	18843.4		25345	15456.7	12972	11741.5	13210.3	5463.94	11139	8524.73	8569.34	10461.8	12714.6
Dihydroxyacetone phosphate	480712	127342	61228.6	1.22546e+06	3.17769e+06	1.22312e+06	607433	593729		237365	400517	687663	552424	424546	657039	674128	393846	462973	837222	644259
Allantoin	3.32388e+07	651942	478061	5.54202e+06	6.3883e+06	5.2439e+06	6.41186e+06	1.3168e+07		8.86465e+06	1.14472e+07	8.32002e+06	3.75286e+06	4.57052e+06	4.58074e+06	3.34956e+06	2.99243e+06	3.19706e+06	4.00903e+06	5.69807e+06
Methyl-histidine	79877.2	2638.58	1305.81	404664	172367	336068	386933	52785		37493.3	40771.9	98087.6	75180.3	64399	37836.5	39551.9	37307.9	49279.6	53266.8	56598.5
Cysteate	5735.45	4794.47	5042.52	7468.72	9583.1	72523.2	20129.6	23585.2		18980.3	18451.9	15259.2	40991.1	43148.7	13977.8	14828.8	8150.45	7333.96	8955.45	10875.2
Homogentisic acid	38718.5	5605.73	4347.07	9522.49	13026	9516.94	5515	8272.75		15114.4	10218.1	5398.55	7402.71	8482.1	5047	9825.88	4934.81	9147.81	3777.94	3664.35
Glyceraldehyde-3-phosphate	168089	51507.8	16697.6	212973	557739	101254	54856.1	48415.2		85596.5	95641.6	178010	84509.6	86010.8	115569	117751	32288.7	72905.8	117309	87914.9
N-Acetyl-aspartate	1.23482e+07	151232	86038.2	7.865e+06	1.06441e+07	1.61124e+07	1.8425e+07	1.78989e+07		2.14333e+06	4.49395e+06	1.10184e+07	1.38185e+07	7.28435e+06	428069	1.01677e+06	6.00505e+06	6.93431e+06	1.22773e+07	5.0928e+06
Arginine	1.00507e+06	531562	2.36997e+06	4.21381e+06	5.45027e+06	4.09636e+06	3.93174e+06	1.01778e+06		130310	228064	723992	314548	381667	923162	944422	352490	390670	552086	348766
Theanine	4782.05	0	0	147712	163601	37758.5	40817.4	0		0	20837.2	0	25427	5353.25	24665.7	43929.8	5403.55	9498.57	15867.8	0
Suberic acid	320890	94857.5	375797	76256	97446.8	66147.2	93110	116652		128261	83308	93903.9	94686.6	98916.7	233420	66075	62606.7	66579.6	36634.8	60990.6
N-Acetyl-asparagine	68811.8	0	0	0	16841.9	0	4955.33	19692.3		11988.7	27744.3	39685.8	2910.71	7368.72	4275.39	5222.02	7824.43	0	0	4503.49
Aconitate	7.67882e+07	1.936e+07	2.16339e+06	1.36973e+06	2.92351e+06	1.14331e+08	9.16294e+07	1.13017e+08		4.02195e+07	3.2718e+07	1.83343e+07	3.36805e+07	3.78031e+07	6.25506e+06	8.86521e+06	7.14467e+06	1.13226e+07	1.37906e+07	1.38063e+07
N-Acetyl-Leucine	6.77497e+06	72991.2	39980	218509	1.0712e+06	225506	770977	1.57914e+06		924311	2.39148e+06	502017	231302	85457.6	266251	325612	137458	97102.2	191086	527770
Quinoline-2-carboxylic acid	1980.17	2300.58	8047.64	1785.71	1158.55	3048.19	9380.96	116473		1149.1	1895.97	1983.6	1577.27	1068.7	3933.46	1553.17	13164.5	8408.85	8371.48	50185
3-Hydroxy-3-methylglutarate	3.47084e+06	179713	398327	2.46275e+06	2.95941e+06	1.16978e+06	1.07336e+06	1.06712e+06		925329	901829	554575	1.35924e+06	595411	1.11288e+06	1.14273e+06	576269	553884	943926	436399
2-Aminoadipic acid	833436	62383.5	24197.7	313631	711439	1.08065e+06	1.34779e+06	865858		116531	224280	398987	348517	442349	192776	311409	438151	378379	576491	346566
Uric acid	3.23203e+07	7.07573e+06	1.42684e+06	3.59018e+06	5.56365e+06	6.34559e+06	4.75609e+06	4.33398e+06		8.09569e+07	7.66281e+07	9.45024e+06	1.42261e+07	1.2513e+07	5.94817e+07	4.61846e+07	1.32756e+07	1.29623e+07	1.23151e+07	1.15395e+07
Pimelic acid	150717	37730.4	142146	69148.5	49525.9	51793.6	50980.5	55669.5		66221.4	61533.3	49002.9	37070.2	41323.5	60398.6	28435.9	29631.6	31190.2	28063.9	24701.4
2-Oxoadipic acid	122940	345762	394658	127349	98106.1	117818	126415	192760		87420	93072.6	191866	110903	130638	110680	104323	146473	159079	161326	183207
2-Oxoadipic acid	22679.1	10879.9	10514.4	29083.9	20980.5	37361.7	27621.6	37177.5		15244.8	17002.9	25996.3	18165.3	30446.8	15914.8	14941.4	50264.9	49873.6	64650.9	51981.8
Indole-3-acetaldehyde	5079.86	0	2507.63	3054.39	17404.9	1284.47	1330.74	5924.44		1555.89	3527.54	5725.99	0	10937	8399.14	0	2859.81	2122.45	5765.52	7876.5
Phosphoenolpyruvate	1.26311e+06	444465	357384	4.59266e+06	7.70604e+06	3.27914e+06	2.31752e+06	292934		1.43701e+06	1.77611e+06	2.27097e+06	1.30534e+06	1.83677e+06	903618	833012	107419	198617	279744	592925
Pyridoxal	108705	124244	36992.8	149226	247194	46995.6	43938.7	28074.1		140923	164494	35209.9	15925.5	15072.6	299080	408369	23296.3	34433.3	42379.3	75677.4
Quinolinate	59183.2	7411.76	7043.74	11050.5	9531.18	13730.8	23725.9	21243.3		73135.3	45119.9	23442.4	161442	37431.2	124518	94909.5	32149.7	34990	59034.9	36961.8
3-(2-Hydroxyphenyl)propionate	1.62569e+06	63294.4	35769.4	55699	964839	49624	69453.2	47756.6		1.52062e+06	1.14325e+06	501249	64380.5	62812.4	99710.5	99629	45583.8	35802.1	72598.2	49919.2
Methionine sulfoxide	176572	19035.8	76339	61731.2	123655	61499.7	40288.4	19243.8		956220	1.84987e+06	33128.6	87102	60532	771328	1.04796e+06	48909.8	41224.9	42282.9	45974.3
Fucose	334232	24087.7	86189.1	1.28137e+06	1.03863e+06	600898	630753	276904		433026	880415	199990	827296	401101	591073	329681	437599	106132	115438	68996.8
Phenylalanine	9.49598e+06	2.00204e+06	1.08584e+07	1.63188e+07	2.26122e+07	1.17512e+07	1.21751e+07	2.60617e+06		1.90357e+07	2.38999e+07	3.42997e+06	6.06599e+06	4.27726e+06	1.91234e+07	1.73012e+07	2.80901e+06	2.76386e+06	3.98428e+06	2.70567e+06
Proline	4.56959e+06	2.41644e+06	1.76759e+06	4.04878e+06	6.25833e+06	4.12033e+06	3.4367e+06	1.40414e+06		8.50429e+06	9.12348e+06	2.34168e+06	3.06269e+06	3.2327e+06	7.56292e+06	7.10398e+06	1.80159e+06	1.85473e+06	2.05639e+06	1.47961e+06
Dihydrouracil	17998	6479.79	5075.04	7661.23	11732.3	23715.5	26981.9	13377.8		12649.5	8437.39	12898	15785.1	7734.72	8768.01	9219.44	7483.36	6500.76	10119.9	6737.09
Creatinine	2.60404e+06	263572	144487	573024	1.71385e+06	1.24166e+06	2.46184e+06	2.32039e+06		714124	1.24832e+06	2.20584e+06	427332	325067	661660	583939	594887	680176	678310	1.03603e+06
Sorbate	35088.4	7633.31	8222.27	11507.3	12233.9	12942.5	13721.7	7122.13		28827.3	8503.13	10738.9	21453.9	15694.7	6216.28	6684.23	7560.24	7421.79	10303.6	11149.5
Uracil	2.77997e+07	7.43389e+06	4.75365e+06	1.62199e+07	2.70274e+07	1.24159e+07	9.69472e+06	3.4398e+06		9.76105e+07	1.0381e+08	2.09202e+07	3.22425e+07	2.06875e+07	8.41329e+07	7.94382e+07	2.70226e+07	2.34578e+07	2.94455e+07	2.08552e+07
Histamine	0	0	0	0	4163.49	58105.5	20512.8	20482.5		0	0	11822.6	0	27424.1	3908.06	5987.51	33881.2	58081.3	35832.8	29603.7
3-Methylglutaconate	147912	33954.8	25514.6	204818	165289	335326	236379	118245		89241	73890.8	49907.8	67210.2	59850.7	58688.5	62777.1	57086.9	54812.4	64542	67823.7
Pyrrole-2-carboxylic acid	793622	152785	92014.7	769457	903504	537364	482727	222222		247953	293901	159123	169783	241999	175127	269950	137858	161050	189382	223244
Hydroquinone	27833.5	2976.91	2430.45	6441.62	15943.2	3618.12	6219.41	6529.81		20007.8	11050.6	5258.66	9652.13	10557.4	2730.85	3086.78	5951.33	2771.31	7750.98	8994.82
Hypotaurine	1.66067e+06	99860.9	73397.2	290593	668359	1.14072e+06	1.19334e+06	664684		377667	260345	824691	650448	726022	188425	168706	668769	608098	471431	508919
Cresol	37824.3	1424.35	2006.73	2381.28	26594.1	1779.51	3304.05	2143.81		5220.18	13665.5	4284.95	2018.29	1867.95	5558.92	2542.85	3817.68	3639.91	1918.59	2519.04
Cytosine	18755	5297.19	5954.41	6634.63	6266.88	14371.9	17262	11316.9		93432.5	103966	17281.1	37455.8	24207.5	53963.4	81936.9	12635.5	18385.1	33050.4	19610.5
Threonine	4.62447e+06	439325	428679	6.44294e+06	8.60066e+06	6.29726e+06	4.85714e+06	1.03814e+06		8.54875e+06	1.04485e+07	2.96388e+06	5.3231e+06	4.01825e+06	7.88074e+06	7.70174e+06	3.10585e+06	2.93146e+06	3.52424e+06	2.53109e+06
Succinic acid	1.82158e+06	1.04945e+06	2.01401e+06	1.39556e+06	1.78484e+06	1.60036e+07	3.27399e+07	1.49904e+07		5.17795e+06	5.03371e+06	1.26393e+07	2.5356e+07	2.67312e+07	860915	1.50226e+06	3.24226e+07	3.68368e+07	3.61573e+07	2.26984e+07
Methylmalonic acid	1.04644e+06	0	245082	1.13099e+06	953429	3.18525e+06	2.23114e+06	1.56406e+06		476708	405766	840614	1.22341e+06	1.15736e+06	325618	327396	576129	562889	457974	464393
Fumarate	8.34967e+06	511336	337218	3.6714e+06	7.74008e+06	1.07606e+07	7.49747e+06	4.39915e+06		6.15224e+06	5.39549e+06	3.71423e+06	6.54846e+06	7.16805e+06	3.88256e+06	4.1525e+06	2.76222e+06	2.81507e+06	3.64802e+06	3.48391e+06
Valine	1.02549e+07	3.76063e+06	8.62637e+06	1.87292e+07	2.41537e+07	1.3822e+07	1.06215e+07	2.35232e+06		1.9024e+07	2.54918e+07	4.72819e+06	7.37935e+06	5.14026e+06	2.05661e+07	1.90781e+07	4.0039e+06	3.81219e+06	4.95241e+06	2.96315e+06
Guanidineacetic acid	55727.9	5474.84	949.482	12564.5	23543.2	14992.5	16869.5	16764.4		57480.2	61505.1	46322.7	58086.1	28825.6	48244.2	40193.5	31952.3	38990.2	52112.5	47598.1
N-Acetylglycine	1.19983e+06	50314.4	23886.4	586649	788392	173393	212216	155021		772111	239772	164348	255905	255764	689659	778855	58492.1	222360	259277	214982
1-Aminocyclopropanecarboxylate	57556.2	6039.04	0	9483.52	20754.4	25692.3	9157.61	9172.7		17176.5	35008.5	4022.03	14825.5	8275.38	16219	7830.61	2790.08	6671.02	4277.23	2555.5
NegIS_Alanine-2H4-15N	7.00634e+07	7.73378e+07	8.42799e+07	6.80922e+07	7.44856e+07	7.1484e+07	7.10188e+07	7.53572e+07		6.20788e+07	6.13074e+07	7.09484e+07	7.02928e+07	6.84687e+07	6.51232e+07	6.53511e+07	6.96849e+07	6.91167e+07	6.73113e+07	7.09985e+07
Lactate	2.14234e+08	2.93298e+07	2.8138e+07	1.01031e+08	1.60469e+08	3.28205e+08	2.45231e+08	2.01325e+08		3.59352e+08	3.25831e+08	2.90406e+08	4.82905e+08	3.95463e+08	2.89315e+08	2.93884e+08	3.3501e+08	3.38798e+08	3.29673e+08	3.20493e+08
Alanine	1.81932e+07	2.66618e+06	3.11012e+06	1.67208e+07	2.97537e+07	2.5035e+07	2.429e+07	1.04669e+07		2.16061e+07	2.27573e+07	2.02559e+07	1.97632e+07	1.73639e+07	1.93286e+07	1.91753e+07	1.22927e+07	1.4386e+07	1.25833e+07	1.03493e+07
NegIS_Serine-13C3-15N1	680457	696543	725156	736745	744036	719424	723950	685277		741125	730064	675479	661721	675656	700555	720659	674912	676516	678023	701114
Pyruvate	1.00783e+06	132426	147519	2.68673e+06	5.31065e+06	199430	76173.4	149124		766087	1.39833e+06	1.83629e+06	955046	781338	320635	440878	514903	619335	891816	367047
NegIS_Glycine-13C2-15N1	2.40085e+06	2.28407e+06	2.20201e+06	2.38644e+06	2.43314e+06	2.3773e+06	2.27243e+06	1.98612e+06		2.30139e+06	2.34647e+06	2.16131e+06	2.33098e+06	2.36364e+06	2.19423e+06	2.28293e+06	2.24943e+06	2.25495e+06	2.31733e+06	2.41805e+06
Glycine	9.80884e+06	883112	727053	4.21573e+06	6.93707e+06	6.13109e+06	5.5856e+06	2.55169e+06		1.30539e+07	1.22484e+07	3.31312e+06	8.56367e+06	7.12561e+06	6.82087e+06	7.20562e+06	5.38378e+06	5.79941e+06	5.53544e+06	5.19142e+06
Glycerate	1.52358e+07	73794.1	259203	1.20202e+07	2.43321e+07	4.56979e+06	4.98187e+06	2.04065e+06		1.95385e+07	1.90936e+07	364938	852157	618944	1.29232e+06	1.21045e+06	325936	266636	233894	178868
Serine	8.26683e+06	1.39469e+06	2.8677e+06	1.07323e+07	1.54072e+07	8.61861e+06	8.59757e+06	1.93227e+06		1.57346e+07	1.66901e+07	3.43031e+06	4.66015e+06	3.50586e+06	1.22693e+07	1.20595e+07	2.67181e+06	2.7561e+06	3.15082e+06	2.49079e+06
2-Hydroxybutyrate	301141	34307.4	32728.6	156782	340910	611225	596957	322249		352668	548668	569186	693177	533957	2.74574e+06	2.49883e+06	545115	658824	978763	792550
3-Hydroxybutyrate	528208	51534.7	55238.3	511509	773415	345993	346594	274882		749241	1.10225e+06	283493	481065	179009	1.6117e+07	1.15342e+07	274988	416931	494124	424254
4-Aminobutyrate (GABA)	1.79931e+06	40044.5	36593.4	311834	908330	244629	514289	279398		1.15477e+06	1.01713e+06	247742	88865.3	77964.7	184555	142363	37080.5	38426.8	44338	40213
2-Aminoisobutyrate	72159.9	13771.3	10120	98899	116801	88849.8	76172.7	13455.5		90028	93409.8	70474.7	64486.2	60824.3	442885	321971	56046.8	30571.4	51572.5	51054.4
N-Formylglycine	217107	142833	41352.4	136582	77817.5	130897	125914	156387		50543.8	12565.9	24872.1	57939.7	112457	12892.2	17874.4	13306.4	39415.4	50273.6	45866.8
Malonic acid	1.02679e+06	343152	1.0247e+06	292717	484957	438376	410337	446972		580093	428229	365159	462432	523447	528494	409535	248456	269809	204367	295516
Hypoxanthine	1.07724e+07	941142	1.91514e+06	3.71842e+07	5.03151e+07	3.1085e+07	2.89421e+07	9.73938e+06		49954.7	81175.6	2.11835e+07	1.70695e+07	1.29146e+07	43023.3	834072	7.23232e+06	7.80087e+06	1.0245e+07	9.21729e+06
NegIS_Malate-2H3	8.80885e+06	1.37021e+07	1.29238e+07	1.31618e+07	1.16597e+07	1.08096e+07	1.11483e+07	1.29461e+07		9.66155e+06	1.04402e+07	1.2237e+07	1.00872e+07	1.00085e+07	1.11257e+07	1.06416e+07	1.23313e+07	1.23117e+07	1.24654e+07	1.20442e+07
Adenine	2.75846e+06	243162	267800	228280	177059	224944	260806	128742		609405	1.16527e+06	396652	488363	537808	606329	1.02872e+06	594718	650738	780097	458765
Malate	1.25084e+08	1.03009e+07	5.95446e+06	7.03202e+07	1.15591e+08	1.81884e+08	1.48772e+08	8.85066e+07		1.40033e+08	1.24013e+08	7.555e+07	1.32656e+08	1.39513e+08	1.03919e+08	9.93543e+07	4.96579e+07	5.10796e+07	6.39531e+07	6.94848e+07
Aspartate	2.64349e+07	1.28795e+06	980318	5.30077e+07	4.4002e+07	2.85672e+07	2.52283e+07	5.06267e+06		4.61479e+07	4.62508e+07	1.82632e+07	2.86071e+07	1.61583e+07	2.9783e+07	2.79765e+07	8.63317e+06	1.10262e+07	1.7192e+07	9.4677e+06
Ornithine	2.03767e+06	170025	253555	624805	584941	602701	454276	117351		4.00746e+06	4.27554e+06	177689	669575	477891	2.3468e+06	2.13648e+06	297966	236123	344963	240768
Asparagine	683967	154962	423085	1.06116e+07	7.90805e+06	6.35931e+06	5.15507e+06	824429		1.50545e+06	2.21817e+06	2.44454e+06	3.92439e+06	2.55513e+06	5.31503e+06	6.06457e+06	2.71442e+06	3.22162e+06	3.57078e+06	2.68347e+06
3-Ureidopropionic acid	66223.9	5600.33	0	0	23705.8	7838.28	15567.9	8962.8		13945.3	42056.7	28888.4	5641.93	0	2591.88	0	3284.21	17109.3	25667.5	13784.3
Glutaric acid	1.19565e+06	61597.4	177155	327423	515530	207058	205316	187901		323729	311727	121568	184958	150695	158047	164258	125586	159762	260154	102301
O-Phosphorylethanolamine	1.24167e+06	168629	192556	4.49652e+06	5.92565e+06	5.33941e+06	5.41182e+06	970542		1.46259e+06	1.40823e+06	1.4332e+06	4.52956e+06	2.70534e+06	3.25386e+06	3.36846e+06	2.16279e+06	2.75833e+06	4.14553e+06	2.13227e+06
Urocanate	136050	84572.3	188681	14092.5	95273.4	109848	126814	339972		67273.9	71012.1	399854	78828.4	70405.5	30461	48249	130827	123082	111032	263933
NegIS_Ornithine-2H6	290219	242701	236602	279968	255908	264116	257267	221551		306586	303690	224190	261699	260334	274537	292395	237185	233939	248164	235783
4-Hydroxybenzoic acid	250909	47836.2	79429.3	25554.4	124221	23788.9	101715	84220.3		64307.2	125028	145641	30832	30187.3	18562.5	23266.6	18970	25640.9	19252.7	30958
Thymine	130073	15331.3	4531.33	43716.2	54352.3	86037.7	64505.4	46300.9		898226	790201	134449	707999	205207	472956	413173	256880	160107	254596	89735.5
Taurine	1.39735e+08	1.13982e+08	1.15504e+08	1.25939e+08	1.3151e+08	1.59808e+08	1.50475e+08	8.15262e+07		1.1751e+08	1.06871e+08	1.38273e+08	1.37653e+08	1.23982e+08	1.38687e+08	1.35074e+08	1.12286e+08	1.24296e+08	1.39259e+08	1.00537e+08
Leucine	2.37212e+07	4.59506e+06	2.18797e+07	4.98914e+07	1.41568e+08	3.94012e+07	3.502e+07	6.02927e+06		5.96233e+07	1.33701e+08	9.47721e+06	2.47303e+07	1.12971e+07	1.16316e+08	7.47524e+07	2.09372e+07	8.27599e+06	1.11409e+07	7.13942e+06
Nicotinic acid	133120	26067.7	23096.9	81256.2	141815	61229.6	59330.2	46870.6		37127.3	47654.9	58552.5	26763	37523.9	19663.2	43731.9	19475	25352	27669.5	34164.7
Erythritol	38123	16563	34708	545945	540348	356006	375526	28769.4		18770.4	26586.5	34565.4	13919.3	12308.2	12781.1	9287.52	12438.3	16720.8	12493.7	17072.7
Nicotinamide	266815	3442.62	3204.35	340948	474830	322291	338266	116343		288034	346579	264827	236445	187524	307890	305748	245760	234018	292595	230783
Isoleucine	8.93581e+06	1.14492e+06	3.23979e+06	1.2857e+07	1.84679e+07	9.70612e+06	8.39022e+06	1.97007e+06		1.35099e+07	1.48286e+07	2.64106e+06	4.976e+06	3.62869e+06	1.20777e+07	1.09857e+07	2.08643e+06	1.94136e+06	2.57477e+06	1.77205e+06
Creatine	2.55495e+06	543720	528118	4.34902e+06	6.23224e+06	6.45516e+06	6.87293e+06	3.66609e+06		2.39576e+06	2.28237e+06	6.82485e+06	4.21781e+06	3.2346e+06	3.87545e+06	3.69245e+06	2.81781e+06	3.1875e+06	2.86124e+06	2.26879e+06
N-Acetyl-L-alanine	2.86811e+06	216805	196862	1.89783e+06	3.68291e+06	837262	739465	239643		5.08004e+06	7.32781e+06	501962	1.06795e+06	661711	6.98626e+06	7.2585e+06	692593	637893	942974	629898
5-Aminolevulinate	742366	55394	63329.4	444921	631868	666959	613490	354539		987746	1.26252e+06	1.38425e+06	1.04724e+06	1.15077e+06	605581	430884	791141	667140	1.00995e+06	812483
trans-4-Hydroxy-L-proline	742366	55394	63329.4	444921	631868	666959	613490	354539		987746	1.26252e+06	1.38425e+06	1.04724e+06	1.15077e+06	605581	430884	791141	667140	1.00995e+06	812483
3-Methyl-2-oxovalerate	356737	50804.9	143205	300393	769397	1.51564e+06	666230	887491		298068	266300	894034	1.75699e+06	2.77313e+06	202518	216241	612969	430141	956141	779898
Itaconic acid	543548	57155.7	41894.2	440457	586153	224011	185054	138389		1.90349e+06	1.33542e+06	230126	3.03418e+06	1.10764e+06	3.07706e+06	3.54305e+06	1.49918e+06	1.32313e+06	2.59963e+06	542933
Pipecolate	226246	33715.3	40757.7	62019.3	103362	54833.7	69608.8	42719.1		103931	215446	69855.6	43550.3	33386.5	87539.6	59632	37502.9	44695.4	60747.1	66994.9
Palmitoyl-Carnitine	6923.36	0	0	2865.95	3125.77	0	5405.95	2200.05		9042.3	17426.9	7789.14	18461.5	19910.7	11674.1	17349.3	16708.8	12122.2	20895.2	14485
dCDP	1354.7	3400.52	3369.44	1530.3	1196.6	2123.8	3465.03	5879.29		1404.85	1592.73	0	2635.29	939.849	2204.79	1658.72	11474.7	3302.79	1945.57	4605.06
Indole-3-acetate	9288.12	1235.89	1163.04	2405.51	10722	6406.52	14097.1	9845.56		5112.4	2834.58	7984.78	1320.68	3322.88	1426.27	5523.99	2932.46	2670.84	1535.17	1959.76
Riboflavin	54330.7	5727.65	6201.53	22166.9	39245.9	2329.22	5200	4323.65		53638.4	72219.7	7608.63	11600.1	7335.16	41969.4	39871.4	2370.1	1222.22	2605.27	0
GMP	22411.9	23467.8	15968.2	19205.7	16007.6	62270.2	65263.5	27102.2		35334.4	22644.2	330582	736333	665280	16423.6	23842.2	952899	1.26156e+06	1.44869e+06	1.26106e+06
IMP	10281.6	6251.53	7403.59	121300	51991	33729.6	31639.4	28815.8		7143.26	5006.11	236750	329137	334032	15135.9	19292.2	2.91664e+06	3.20991e+06	3.54856e+06	2.89074e+06
AMP	73735.4	25727.3	35448.7	126077	155105	348405	325791	164978		93097	54331	2.69913e+06	5.20728e+06	4.24321e+06	82779.1	111138	6.23538e+06	7.53795e+06	7.01985e+06	6.36069e+06
S-Adenosyl-homocysteine	144416	26591.2	25532.7	232119	296669	329340	324054	123670		114808	165738	131319	96935.9	171447	83058.7	101279	53359.5	47205.3	60444.5	58846.5
CDP-ethanolamine	6306.84	0	2322.68	93819.8	87198.2	563712	523774	66770.6		12774.3	4587.17	367491	598512	486058	2494.04	4650.03	962201	1.0559e+06	1.02565e+06	1.01809e+06
IDP	129896	52555.3	1.32474e+06	512931	1.00871e+06	220715	171038	56876.6		114914	174348	42702.6	85787.4	75652.8	122776	133448	29270.9	47230.4	58031.1	88816.3
ADP	395953	11840.6	7521.6	590011	672008	1.63315e+06	1.31885e+06	391749		272881	157373	2.09056e+06	874672	1.1945e+06	162188	186577	167085	577288	575709	551722
Thiamine pyrophosphate	3133.75	3574.34	965.775	4612.25	3994.87	13114.6	9755.89	9488.56		4782.36	2788.57	0	4033.08	2262.73	11068.3	8318.8	4324.57	2043.14	3831.26	7256.33
N-Acetylneuraminic acid	8.98984e+06	550449	67641.8	473342	693131	3.61338e+06	3.51496e+06	4.33923e+06		4.30752e+06	2.279e+06	943452	2.8913e+06	1.84192e+06	1.83887e+06	2.25048e+06	1.89222e+06	2.29848e+06	2.1913e+06	2.82403e+06
Glutathione	29590.6	15146.7	8039.13	68691	98980.2	632067	1.53074e+06	45633.6		26954.2	23280.5	3.82547e+07	1.479e+07	9.90465e+06	266653	551242	3.51717e+07	4.30987e+07	4.2773e+07	3.94151e+07
dCMP	2032.41	1051.71	0	0	1395.15	2959.52	2856.33	1430.85		4321.68	4317.62	6855.99	37580.2	19336.3	12836.6	12664.6	8985.74	9034.83	12689.7	9638.43
2 3-cCMP	24677	0	0	84867.2	53928.3	441867	368378	192753		0	0	0	2887.89	18309.4	0	0	0	1852.98	0	0
5-Deoxy-5-(methylthio)adenosine	28915.2	14546.9	0	23029.6	28969.9	54923.6	83302.2	38913.3		37069	19318	24351.5	82908.9	69664.9	21674.4	39141.4	89778	86376.8	76593.7	96992.9
3 5-cGMP	0	0	0	132408	44386.9	33716.6	52617.6	1259.09		0	0	4269.96	3587.37	5780.29	0	0	962.55	1870.98	10763.7	929.431
Ophthalmate	5337.25	1753.44	12419	13694.6	29709.8	58719.6	68361.1	1027.98		2983.51	7326.29	125894	64034.5	77090.7	108571	124884	159341	177315	155901	158336
Xanthosine	3682.45	0	0	0	0	0	0	0		0	0	0	0	0	0	0	0	0	0	0
Guanosine	281773	263163	321324	1.13016e+06	1.42041e+06	2.23678e+06	2.42872e+06	963675		41176.2	33310.1	954083	525465	808823	34344.6	47673	426029	396374	462555	399769
Arginino-succinate	119502	2490.65	5686.93	268166	556180	318950	214308	17519.1		9075.39	25433.7	20691.5	26940.2	21078.5	118162	119416	15199.1	16626.3	20010.3	12582.7
Lauroyl-Carnitine	205885	0	0	0	0	76129.6	31475.6	94616.2		430745	78493.3	0	310389	362287	0	0	20066.5	0	0	0
Sucrose	66948.9	23343	61712.2	15472.6	34178.3	38379.5	72390.2	135229		30734.9	32124.2	231551	69238.6	48686.3	21956	27043.5	42861.5	46556.7	49835.9	52635.3
3 5-cAMP	15202.4	0	1121.78	7071.21	11724.8	20552.7	13085.7	14074.2		1911.33	4743.58	33438.3	31705.2	45353.9	4814.83	4374.61	25331.8	54277.1	48579.3	44246.5
Retinyl acetate	1.50641e+08	3.76937e+06	1.35035e+06	6.31026e+07	8.82805e+07	2.95903e+07	2.77855e+07	1.58871e+07		1.85431e+08	1.65195e+08	1.04361e+07	2.40525e+07	2.23045e+07	6.87571e+07	6.89654e+07	6.62007e+06	6.80839e+06	9.54275e+06	6.4842e+06
UMP	34878.5	50025	85710.6	123624	97814.5	152367	194631	98922.6		50117.3	25642.5	1.24482e+06	2.00299e+06	2.04741e+06	40759.2	57137	1.99564e+06	2.29126e+06	2.45818e+06	2.72395e+06
CMP	2.40181e+06	249272	98258.9	206122	447307	1.34457e+06	1.31252e+06	1.34003e+06		528420	530826	372594	815776	1.05624e+06	828627	1.11698e+06	1.34886e+06	1.60448e+06	1.48168e+06	2.05182e+06
NegIS_Glucose-2H7-13C6	1.70039e+07	1.07893e+07	8.17256e+06	1.26995e+07	1.20958e+07	1.65128e+07	1.59972e+07	1.94306e+07		1.75968e+07	1.4374e+07	1.95216e+07	1.91038e+07	2.03992e+07	1.67077e+07	1.48618e+07	1.77245e+07	1.84957e+07	1.84981e+07	1.85866e+07
NegIS_Inositol-2H6	1.92029e+06	2.33362e+06	2.31393e+06	1.29012e+06	1.36969e+06	1.43624e+06	1.56649e+06	2.18454e+06		1.8438e+06	1.79183e+06	2.03418e+06	1.80576e+06	1.84114e+06	1.94695e+06	1.90642e+06	2.01788e+06	2.04126e+06	1.98279e+06	2.07328e+06
UDP-Glucose	40679.1	1707.7	56343.8	1.58307e+06	1.91101e+06	2.76077e+06	3.80892e+06	120633		78643.9	39866.1	693026	1.12356e+06	1.13123e+06	15047.5	29963.9	741212	1.09823e+06	1.27335e+06	2.18526e+06
ADP-ribose	1062.6	0	3858.9	3371.48	1245.59	15141.7	28196.4	43538.2		3114.15	1131.76	1.04759e+06	1.49577e+06	1.20114e+06	3078.7	5491.55	2.68898e+06	2.75012e+06	3.14019e+06	3.0122e+06
ITP	50482.7	4814.51	1131.61	29295	21365.1	2689.13	4940.14	1787.42		119159	107401	24616.1	10614.4	14688.4	53720.6	49765.2	2310.15	10706.4	12371.5	12452.8
CDP-choline	5606.11	0	764.814	7976.26	19110	50476.2	56062.9	13733		0	0	77676	143586	74297.3	0	1027.75	144503	154935	161144	92407.7
FAD	58220.7	4761.89	2864.2	38904.8	60188	83648	87784.3	53375.1		84329.2	61687.2	67043.7	108451	103251	51471.8	62085.9	64591.1	56278.3	76771.4	78400.5
Coenzyme A	5773.35	2866.04	1571.35	8710.69	4963.7	13913.5	14157	7634.81		0	0	35781.2	49023.1	41877.5	0	0	56720.6	55076.2	51584.6	42479
UDP-N-acetylglucosamine	109138	2475.26	83085.3	4.77509e+06	5.51891e+06	6.40023e+06	7.85416e+06	971707		104651	60370.3	3.1944e+06	8.1905e+06	8.20137e+06	37442.8	58697.7	1.01192e+07	1.00152e+07	1.04524e+07	1.18764e+07
Stachyose	40648.1	0	1292.85	11334.1	16761	0	2068.33	1662.81		58598.1	85828.8	0	2673.06	0	85891.6	126607	6321.06	5737.55	21561.4	30987.4
NADH	2482.89	0	0	3377.07	1618.33	2438.15	0	945.631		24458.9	16955.9	0	6352.2	6600.82	5245.39	4999.42	10890.9	17944.5	10848.2	24514.6
NAD	19844.8	0	0	11789.1	12832.7	61414	75450	44653.8		23290.6	18328	325954	349663	450274	11474.2	11196.5	311821	463175	329258	475810
N-Acetyl-glutamate	1.03709e+06	35134.6	30026.1	447736	1.05505e+06	287938	409099	376532		622063	825307	800817	424369	329731	755546	594622	241943	265657	936113	339579
Kynurenic acid	271558	1647.98	4237.48	9205.07	57900.6	10051.6	25850.1	89753.5		36168.9	109424	71971.2	6215.24	7652.61	5382.51	3836.85	8936.16	8285.54	7430.12	20836.1
10-Hydroxydecanoic acid	305636	109689	117893	203330	217836	318739	289216	244362		260183	254099	232868	259289	234737	307603	291199	202232	181277	230382	248921
Azelaic acid	3.20089e+06	450591	2.09983e+06	267489	414820	283397	348132	287943		688948	517447	522539	306307	315506	1.23064e+06	232029	226733	244836	77828.6	77290.8
N-acetyl-glutamine	111620	0	0	9622.73	37997.8	4774.49	15905.2	31751.2		38295.6	70715.8	45096.3	19027.5	3826.4	12213.2	6936.44	12712.2	5900.7	10347.8	11557.6
N-acetyl-glutamine	6953.38	1320.02	2765.03	8393.2	3744.54	9652.54	4293.91	5076.99		10220.7	1550.67	1573.51	6602.2	5892.78	4665.55	2176.58	1107.7	2532.34	5308.52	4212.6
3-Phosphoglycerate	1.35885e+06	182064	195133	8.30312e+06	1.2966e+07	3.82829e+06	2.32709e+06	429360		1.21605e+06	1.42809e+06	1.34391e+06	874420	1.40723e+06	651380	497507	67524.3	136228	171538	283633
Syringic acid	370341	13559.6	16182	6880.13	46764.5	7888.79	7173.3	10795.1		18356.3	152560	14753.9	19491.3	79803.2	42603.9	72925.5	43165.1	34605.7	15649.7	16247.3
4-Hydroxy-3-methoxycinnamic acid	22759.8	1740.23	3321.4	4837.21	16310.1	3974.94	2657.02	2321.74		10844	21513.8	4832.81	2206.69	2604.69	3310.26	2761.68	1843.53	3124.75	1803.83	1977.01
N-Acetyl-methionine	105658	86684.7	143586	601507	795922	551152	438304	63320		162531	144462	84112.1	346325	260542	566455	344034	114929	110493	195127	109253
Galacturonic acid	43813.8	2891.47	6724.73	14646.5	29899.6	7124.92	8600.97	11608.6		20777.3	22995.2	5666.47	5229.2	7468.86	4821.99	4678.45	5609.56	5867.61	5503.3	7483.65
Quinic acid	622213	15691.6	35889.8	39499.1	209268	47905.9	25399.3	23595.8		165529	170348	20780.7	406503	120650	17123.3	21817.7	20993.1	24858.4	10890.8	18541.4
Citrate	8.80071e+08	7.34423e+07	1.0158e+07	1.41612e+07	1.76437e+07	6.20876e+08	5.01144e+08	7.38521e+08		3.29225e+08	2.41957e+08	9.39609e+07	1.78239e+08	2.61955e+08	5.39776e+07	6.37152e+07	3.33966e+07	5.87588e+07	7.58452e+07	7.9633e+07
Glucuronic acid	3.56e+06	86483	58711.1	1.58422e+06	2.31858e+06	842281	1.43279e+06	1.731e+06		2.3055e+06	2.90812e+06	461771	286140	214760	772742	568409	531396	537857	754614	867270
Glucose	4.94774e+06	287927	395039	8.55249e+06	7.76885e+06	2.12845e+06	3.25706e+06	603446		5.59258e+06	7.88601e+06	36197.2	113713	32936.5	3.60644e+06	5.1136e+06	546751	772096	2.09028e+06	2.16816e+06
Glucosamine	266717	22437.3	38487.1	5516.51	91935.9	170087	173436	0		215139	83650.2	3199.13	0	0	0	0	0	2966.06	0	0
N-carbamoyl-aspartate	50612.9	46090.9	48509.5	39858.6	107856	520966	871128	39812		1.08608e+07	8.06941e+06	4.05495e+06	7.19443e+06	7.14582e+06	72939.3	29950.3	366882	342120	327085	617908
Citrulline	581128	65653.1	67271.2	755553	858530	1.03741e+06	903069	403552		1.05972e+06	1.59286e+06	674061	1.02611e+06	782653	1.9667e+06	1.93679e+06	720700	709245	917245	1.00851e+06
4-Pyridoxic acid	2.09381e+06	9701.31	5575.65	217745	687794	109713	362779	912425		466976	1.00638e+06	785801	128513	218134	382319	365379	84355.7	51720.7	68339	271798
Sorbitol	2.72792e+07	7.3299e+08	8.98838e+08	2.37493e+08	2.47937e+08	1.31878e+08	1.28877e+08	7.78164e+06		4.95241e+06	3.16909e+06	6.99224e+06	6.93979e+06	4.20508e+06	2.04568e+06	1.7386e+06	2.18789e+06	3.75614e+06	2.26019e+06	2.24966e+06
Methyl vanillate	51230.2	6501	4906.17	16630	26468.6	4838.2	4389.66	6482.21		32553.8	24549.3	20161.5	9415.23	19990.6	8602.51	11438.7	12867.8	8046.88	9320	12383.1
Homovanillic acid	2.85925e+06	143703	60018.2	75307.1	582750	212705	307094	294906		851696	1.09645e+06	762292	389485	352108	166535	130446	115395	103068	144727	132695
Tyrosine	6.85569e+06	1.41295e+06	5.28555e+06	1.00398e+07	1.10726e+07	8.02811e+06	6.48588e+06	1.27937e+06		1.27021e+07	1.58739e+07	3.20725e+06	4.82229e+06	3.48931e+06	1.12128e+07	1.09775e+07	2.73327e+06	2.7118e+06	3.48681e+06	1.87694e+06
AICA-riboside	22558.5	2973.58	0	31133.3	41064.9	13875.5	22494	17540.3		236639	123477	17747.2	55981.3	52539.9	115671	77947.7	18637.6	17097.9	18413.3	30601.3
Acetyl-tryptophan	457862	1027.18	0	6788.09	58562.5	19811.8	11442.9	11055.2		74497.9	81857.3	27200.1	49856.9	30194	1954.47	2297.55	18249.2	7642.66	23113.6	3896.15
Erythrose-4-phosphate	14286.4	8193.97	2953.6	37305.2	41509.1	32651.3	26403.6	15617.2		10725.8	11919.4	12607.6	15938.8	14544.5	16651.1	19244.2	2806.33	6064.13	7649.91	9498.46
Uridine	6.32922e+07	1.36592e+07	7.31317e+06	6.50313e+07	7.81224e+07	4.22977e+07	3.96351e+07	1.90315e+07		2.05277e+07	2.56027e+07	1.52458e+07	1.52256e+07	2.12065e+07	1.35995e+07	2.24081e+07	1.17686e+07	1.44761e+07	1.69577e+07	1.97108e+07
Phosphocholine	3.57505e+06	1.76357e+06	186555	1.95147e+06	2.74824e+06	3.32067e+06	4.43999e+06	1.62626e+07		1.66786e+06	1.77787e+06	1.87993e+06	4.6027e+06	4.37774e+06	1.69674e+06	1.84431e+06	2.118e+06	2.34072e+06	2.5121e+06	2.24609e+06
Cytidine	4.53745e+06	2.52929e+06	1.83749e+06	2.52769e+06	5.34361e+06	3.77765e+06	3.86757e+06	1.45878e+06		2.15947e+06	2.20555e+06	1.13118e+06	836958	1.03366e+06	185505	79731.3	450312	319465	536845	424031
Thymidine	693554	82759.5	7531.75	338169	508068	290478	377947	252973		1.00531e+06	1.24975e+06	583667	629279	471145	1.34076e+06	1.47907e+06	831722	566187	1.20242e+06	779998
Anserine	330145	21581.2	26166.6	100752	234548	662679	519435	864266		138322	189530	123824	275920	189411	718837	451474	363355	294436	412159	371397
Cystine	4.29745e+06	105691	29252.9	331521	543839	1.43841e+06	1.5885e+06	1.2223e+06		4.00728e+06	3.79092e+06	174199	283337	474046	2.13236e+06	2.11116e+06	38654.1	77914.1	85238.2	67561.2
Biotin	438342	241186	183820	246111	520732	348727	378525	142658		201422	203604	101293	72431.6	97423.2	11988.3	8113.32	41710.1	31594.1	54912.5	38920.4
Inosine	1.05769e+06	1.84964e+07	1.60698e+07	3.47817e+07	3.95288e+07	3.1041e+07	3.16002e+07	1.559e+07		47779.2	122119	5.25126e+07	1.25695e+07	1.7338e+07	223570	1.16425e+06	3.30246e+07	3.69757e+07	4.06959e+07	3.91287e+07
Adenosine	5035.57	3442.71	2568	12436	15285.9	55865.4	29417.8	21206.6		5508.68	2703.24	161019	37673.5	100561	8980.14	9587.34	218926	256015	340231	110767
2-Deoxyguanosine	1897.25	5834.83	1170.54	0	0	12400.5	21194.5	31935.2		0	1085.67	2124.95	32310.5	19150.3	1090.4	7182.13	17419.8	14410.9	16292.8	21013.8
Thiamine	8.87577e+06	1.97337e+06	1.37845e+06	1.31646e+07	1.39693e+07	8.50338e+06	7.5294e+06	4.30385e+06		9.32519e+06	8.20502e+06	1.36735e+06	1.7649e+06	2.17966e+06	3.97187e+06	3.96518e+06	606835	660172	805302	1.01963e+06
Glucose 6-phosphate	4.95675e+06	1.05156e+06	435570	5.0079e+06	4.8102e+06	2.03937e+06	2.5581e+06	1.1494e+06		7.57745e+06	7.69418e+06	225702	438188	624345	1.01879e+07	1.15526e+07	374667	401435	803670	1.01665e+06
Glucose 1-phosphate	4.79485e+06	490744	275514	9.25083e+06	1.0882e+07	2.37309e+06	2.37459e+06	601905		5.76786e+06	6.32904e+06	369477	611284	521990	5.60847e+06	5.92045e+06	325142	459560	793108	986415
Glucosamine 6-sulfate	20226.7	3093.81	457.167	3392.58	4156.46	41510.1	38159.5	73012		26744.4	3465.58	1567.58	10800.3	9733.48	3144.92	7310.07	852.682	1662.44	2296.36	2199.77
Creatine phosphate	432013	98342.2	26640.5	12020.7	65351	180758	157515	790756		51180.2	52569.7	575441	650912	1.17532e+06	202126	81523	394058	536463	229589	348711
Sedoheptulose	982306	41109.8	23203.7	574456	444282	310506	258126	261278		2.8472e+06	2.00498e+06	58805.5	45020.3	68514.6	375611	360337	85059.2	77211	64609.3	84220.1
Glucaric Acid	838966	90647.8	50973.3	204947	244470	106972	95770.6	28421		1.24258e+06	1.07999e+06	126237	106113	85459.3	220395	189048	44470	106614	132418	95274.7
Kynurenine	3164.66	1393.2	3173.59	7129.07	13210.6	15616.4	16876.3	1885.7		89661.3	40204.4	15044.9	91373.5	117172	56327.8	45643.7	52928.6	62896.8	60927.1	40960.8
N-Acetyl-phenylalanine	1.06234e+06	14727.7	6846.83	52124.6	316879	21607.7	15255.7	11376.8		255025	341160	20740.2	19419.1	17293.6	49366.2	63730.9	18076.2	18052.4	19573.1	17197.9
2-methylcitrate	362153	27836	39433.3	95973.2	178832	132692	192646	107770		185537	270272	70182.5	68645.7	54216.5	154191	156118	42018.6	63061	121296	102160
Tryptophan	1.72073e+06	246278	693506	4.2648e+06	3.94296e+06	2.81792e+06	2.44535e+06	533308		2.56724e+06	3.93953e+06	805871	1.6592e+06	1.00176e+06	2.50181e+06	2.77697e+06	764153	734368	1.13509e+06	673308
Ribulose-5-phosphate	298867	389175	220008	609387	581225	1.18782e+06	1.04457e+06	587351		216837	276923	1.49855e+06	697258	821868	298145	335675	736421	837723	1.04328e+06	979867
2-Deoxyuridine	1.00879e+06	41683.8	14043.2	304151	480815	293371	342079	264714		1.03498e+06	1.06768e+06	471888	594078	446292	1.01102e+06	1.1758e+06	477978	461870	745058	537934
Deoxycytidine	3968.63	1319.52	9845.45	3977.27	8379.12	3328.19	9799.76	4248.47		16505.9	10719.9	6110.54	8395.78	4491.16	7788.4	2022.14	6045.85	3349.2	10280.4	6339.81
Cystathionine	764557	32160.1	3285.81	7216.9	15198.9	187703	217108	103623		449004	403478	25788.3	212432	184904	56958	38086.9	93376.4	84869.4	41462.4	62794.3
Indoxyl sulfate	2.29731e+06	39929.7	9239.81	96983.5	664541	72620.2	309787	432597		406312	623120	519761	52855.9	42592.8	49796.7	44279.7	50791	42572.9	43948.6	113161
5-Hydroxy-L-tryptophan	32710.7	2509.88	6998.33	5299.15	20765.9	8421.22	14577.4	18815.8		10550.9	7497.55	6441.3	19228.4	25622.7	7299.97	9798.72	6173.29	8827.62	10050.9	6988.93
O-Succinyl-L-homoserine	108597	1734.41	2850.64	26442.5	45347.9	101747	67483.9	54640.9		114997	84581.3	128101	258955	199862	75562.2	75147	70469	81660.4	80191.3	51254.4
Acetyl-arginine	29426.2	0	0	2300.08	16599.6	2155.15	6314.4	5890.54		7404.44	14852.8	10206.1	5617.33	3075.44	9419.51	8422.42	6334.54	1016.66	3829.45	1148.52
Desthiobiotin	1991.19	642.419	1327.22	2102.78	11622.6	5222.21	4950.42	2571.34		3165.49	4651.83	1118.18	13467.9	8993.96	13796.8	6268.77	2810.29	1136.9	1237.86	729.692
Deoxyribose phosphate	613439	8217.35	29095	174450	535108	41318	49081.8	43638.9		308261	388102	12257.1	65344.5	37373.6	1.46944e+06	1.60154e+06	19627.6	21941.2	26844.5	46412.1
N-Acetyl-Glucosamine	1.55748e+06	272547	26751.1	1.61162e+06	1.10013e+06	2.21143e+06	1.75043e+06	2.43811e+06		1.0255e+06	890596	71666.8	331139	346479	256914	315309	49631.1	80717.2	122329	112316
Glutathione Disulfide	32477.7	1911.7	6977.1	1708.48	2006.28	102724	168151	15453.7		27865.1	12205.2	473311	3.42096e+06	3.19603e+06	84923.5	96261.3	744421	266111	223833	484159
ATP	29543.1	13303.9	5535.05	36868.9	60355.2	23792.8	22967.4	6250.67		17900.2	10804.6	79141	39838.6	56813.2	15595.2	19754	14661.6	49523.2	49628.7	47987.5
Carnitine	185861	88403.6	26132.8	95324.2	113135	137684	106932	194231		165265	174242	174954	168008	223172	180284	158754	152043	134305	179794	209975
Palmitoyl-Carnitine	28825.8	0	22858.5	26330.7	28254.8	35070.4	38135.3	45170.6		42134.2	23355.6	48165.2	37950.2	13653.1	9415.74	16298.7	23838.7	8735.68	14777.6	23555.3
Lauroyl-Carnitine	7439.77	0	37553	1667.88	3315.79	2744.92	2146.08	2502.85		17934.4	11095.6	4531.65	8239.55	2905.76	4742.94	10756	1668.84	3450.47	3996.87	2557.82
