# Supplementary material for: Dietary phytochemical indole-3-carbinol regulates metabolic reprogramming in mouse prostate tissue
Source: Pharm Res. 2025 Feb 4;42(2):237–47. doi: 10.1007/s11095-025-03820-8 (PMC11880055; doi:10.1007/s11095-025-03820-8)
Supplement: Supplementary file 2 — Supplementary material 2 [file 11095_2025_3820_MOESM2_ESM.xlsx]

## Sheet: pathway_results Pten WT vs KO
Metabolic pathway analysis (integrating pathway enrichment analysis and pathway topology analysis): Pten WT vs Pten KO (Control diet)
Pten WT vs Pten KO (Control diet)	Total Cmpd	Hits	Raw p	-logP	Holm adjust	FDR	Impact
Pyrimidine metabolism	39	17	0.0025713	2.5899	0.12856	0.11999	0.48177
Propanoate metabolism	22	3	0.0052427	2.2804	0.25689	0.11999	0.00513
Porphyrin metabolism	31	2	0.0071995	2.1427	0.34557	0.11999	0.02795
Arginine and proline metabolism	36	10	0.0096603	2.015	0.45404	0.12075	0.39767
Alanine, aspartate and glutamate metabolism	28	10	0.033453	1.4756	1	0.25652	0.49359
Purine metabolism	71	20	0.04108	1.3864	1	0.25652	0.37715
Arginine biosynthesis	14	8	0.043989	1.3567	1	0.25652	0.48223
Pyruvate metabolism	23	5	0.044633	1.3503	1	0.25652	0.22955
Riboflavin metabolism	4	2	0.046174	1.3356	1	0.25652	0.5
Glutathione metabolism	28	4	0.053092	1.275	1	0.26546	0.37167
Butanoate metabolism	15	2	0.058543	1.2325	1	0.2661	0
Nitrogen metabolism	6	1	0.075785	1.1204	1	0.31577	0
Fatty acid degradation	39	1	0.085586	1.0676	1	0.32918	0.12404
Nicotinate and nicotinamide metabolism	15	5	0.10763	0.96805	1	0.37142	0.42895
Biotin metabolism	10	2	0.11143	0.95302	1	0.37142	0.2
Glycine, serine and threonine metabolism	34	9	0.12258	0.91158	1	0.38306	0.56068
Lysine degradation	30	6	0.15576	0.80754	1	0.45812	0.13565
Glycolysis / Gluconeogenesis	26	7	0.18213	0.73963	1	0.47507	0.29169
Tryptophan metabolism	41	7	0.18547	0.73174	1	0.47507	0.43363
Citrate cycle (TCA cycle)	20	8	0.19738	0.7047	1	0.47507	0.37921
Taurine and hypotaurine metabolism	8	4	0.21515	0.66727	1	0.47507	1
Fructose and mannose metabolism	18	4	0.21739	0.66277	1	0.47507	0.07006
Lipoic acid metabolism	28	5	0.21853	0.66049	1	0.47507	0.04943
Glycerophospholipid metabolism	36	7	0.25678	0.59045	1	0.53495	0.17991
Glyoxylate and dicarboxylate metabolism	32	8	0.29221	0.53431	1	0.58442	0.28308
Primary bile acid biosynthesis	46	2	0.32356	0.49005	1	0.60953	0.04478
Galactose metabolism	27	7	0.33195	0.47893	1	0.60953	0.14442
Fatty acid biosynthesis	47	1	0.35884	0.44509	1	0.60953	0
Cysteine and methionine metabolism	33	9	0.36272	0.44042	1	0.60953	0.35327
Pantothenate and CoA biosynthesis	20	6	0.36572	0.43685	1	0.60953	0.2347
Pentose phosphate pathway	23	7	0.4166	0.38028	1	0.67194	0.28822
Valine, leucine and isoleucine biosynthesis	8	5	0.49597	0.30455	1	0.72612	0
Vitamin B6 metabolism	9	2	0.51427	0.28881	1	0.72612	0.4902
Thiamine metabolism	7	2	0.52136	0.28286	1	0.72612	0.66667
beta-Alanine metabolism	21	6	0.53335	0.27299	1	0.72612	0.16045
Tyrosine metabolism	42	6	0.53576	0.27103	1	0.72612	0.34758
Glycerolipid metabolism	16	4	0.53733	0.26976	1	0.72612	0.37383
Pentose and glucuronate interconversions	19	5	0.62124	0.20674	1	0.81742	0.22892
Histidine metabolism	16	6	0.64436	0.19087	1	0.82611	0.58196
Inositol phosphate metabolism	30	4	0.66622	0.17638	1	0.83079	0
Neomycin, kanamycin and gentamicin biosynthesis	2	2	0.68979	0.16129	1	0.83079	0
Starch and sucrose metabolism	15	5	0.69786	0.15623	1	0.83079	0.70166
Valine, leucine and isoleucine degradation	40	6	0.73249	0.1352	1	0.84045	0.07502
Ubiquinone and other terpenoid-quinone biosynthesis	18	3	0.78712	0.10396	1	0.84045	0
D-Amino acid metabolism	15	1	0.79463	0.099837	1	0.84045	0
Ascorbate and aldarate metabolism	10	3	0.80601	0.093657	1	0.84045	0.40541
Amino sugar and nucleotide sugar metabolism	42	5	0.80864	0.092244	1	0.84045	0.10625
Phenylalanine, tyrosine and tryptophan biosynthesis	4	2	0.82365	0.08426	1	0.84045	1
Phenylalanine metabolism	10	2	0.82365	0.08426	1	0.84045	0.35714
Sphingolipid metabolism	32	2	0.9644	0.015745	1	0.9644	0.00563
