# Supplementary material for: Dietary phytochemical indole-3-carbinol regulates metabolic reprogramming in mouse prostate tissue
Source: Pharm Res. 2025 Feb 4;42(2):237–47. doi: 10.1007/s11095-025-03820-8 (PMC11880055; doi:10.1007/s11095-025-03820-8)
Supplement: Supplementary file 3 — Supplementary Material 3 [file 11095_2025_3820_MOESM3_ESM.xlsx]

## Sheet: pathway_results-Pten KO vs I3C
Metabolic pathway analysis (integrating pathway enrichment analysis and pathway topology analysis): Pten KO (Control diet) vs Pten KO (I3C diet)
KO - control vs I3C	Total Cmpd	Hits	Raw p	-log P	Holm adjust	FDR	Impact
Pyruvate metabolism	23	5	7.21e-07	6.1423	3.6e-05	2.44e-05	0.22955
Citrate cycle (TCA cycle)	20	8	9.74e-07	6.0114	4.77e-05	2.44e-05	0.37921
Alanine, aspartate and glutamate metabolism	28	10	0.00019389	3.7124	0.0093068	0.0032315	0.49359
Porphyrin metabolism	31	2	0.00058686	3.2315	0.027582	0.0069918	0.02795
Glycolysis / Gluconeogenesis	26	7	0.00069918	3.1554	0.032162	0.0069918	0.29169
Glyoxylate and dicarboxylate metabolism	32	8	0.0014805	2.8296	0.066623	0.012338	0.28308
Tyrosine metabolism	42	6	0.0025417	2.5949	0.11184	0.018155	0.34758
Cysteine and methionine metabolism	33	9	0.0033141	2.4796	0.14251	0.020713	0.35327
Pyrimidine metabolism	39	17	0.0051266	2.2902	0.21532	0.028481	0.48177
Fructose and mannose metabolism	18	4	0.010512	1.9783	0.431	0.052561	0.07006
Glycerolipid metabolism	16	4	0.014172	1.8486	0.56688	0.060874	0.37383
Lipoic acid metabolism	28	5	0.01461	1.8354	0.56978	0.060874	0.04943
Glycine, serine and threonine metabolism	34	9	0.026095	1.5834	0.9916	0.090215	0.56068
Biotin metabolism	10	2	0.026409	1.5782	0.9916	0.090215	0.2
Arginine and proline metabolism	36	10	0.027064	1.5676	0.9916	0.090215	0.39767
Nitrogen metabolism	6	1	0.036366	1.4393	1	0.11364	0
beta-Alanine metabolism	21	6	0.043494	1.3616	1	0.12792	0.16045
Histidine metabolism	16	6	0.048039	1.3184	1	0.12827	0.58196
Fatty acid biosynthesis	47	1	0.048741	1.3121	1	0.12827	0
Thiamine metabolism	7	2	0.05393	1.2682	1	0.13249	0.66667
Ubiquinone and other terpenoid-quinone biosynthesis	18	3	0.055646	1.2546	1	0.13249	0
Taurine and hypotaurine metabolism	8	4	0.06738	1.1715	1	0.15314	1
Galactose metabolism	27	7	0.074808	1.1261	1	0.16263	0.14442
Propanoate metabolism	22	3	0.11132	0.95343	1	0.22323	0.00513
Riboflavin metabolism	4	2	0.11161	0.95228	1	0.22323	0.5
Arginine biosynthesis	14	8	0.1175	0.92997	1	0.22596	0.48223
Glycerophospholipid metabolism	36	7	0.13659	0.86457	1	0.25295	0.17991
Glutathione metabolism	28	4	0.15028	0.82309	1	0.26123	0.37167
Vitamin B6 metabolism	9	2	0.15225	0.81743	1	0.26123	0.4902
Purine metabolism	71	19	0.15674	0.80483	1	0.26123	0.37715
Valine, leucine and isoleucine degradation	40	6	0.17471	0.75769	1	0.28179	0.07502
Pantothenate and CoA biosynthesis	20	6	0.23046	0.6374	1	0.3601	0.2347
Amino sugar and nucleotide sugar metabolism	42	5	0.26134	0.5828	1	0.3886	0.10625
Ascorbate and aldarate metabolism	10	3	0.26425	0.57799	1	0.3886	0.40541
Lysine degradation	30	6	0.28085	0.55153	1	0.40121	0.13565
Nicotinate and nicotinamide metabolism	15	5	0.29383	0.53191	1	0.40503	0.42895
Primary bile acid biosynthesis	46	2	0.30211	0.51983	1	0.40503	0.04478
Pentose phosphate pathway	23	7	0.31164	0.50635	1	0.40503	0.28822
Butanoate metabolism	15	2	0.31593	0.50041	1	0.40503	0
Valine, leucine and isoleucine biosynthesis	8	5	0.42422	0.37241	1	0.51867	0
D-Amino acid metabolism	15	1	0.42931	0.36723	1	0.51867	0
Inositol phosphate metabolism	30	4	0.4504	0.3464	1	0.51867	0
Sphingolipid metabolism	32	2	0.45449	0.34248	1	0.51867	0.00563
Tryptophan metabolism	41	7	0.45643	0.34063	1	0.51867	0.43363
Phenylalanine, tyrosine and tryptophan biosynthesis	4	2	0.48791	0.31166	1	0.53033	1
Phenylalanine metabolism	10	2	0.48791	0.31166	1	0.53033	0.35714
Fatty acid degradation	39	1	0.53705	0.26998	1	0.57133	0.12404
Pentose and glucuronate interconversions	19	5	0.57561	0.23987	1	0.5996	0.22892
Starch and sucrose metabolism	15	5	0.71388	0.14638	1	0.72845	0.70166
Neomycin, kanamycin and gentamicin biosynthesis	2	2	0.91999	0.036218	1	0.91999	0
