# Supplementary material for: Dietary phytochemical indole-3-carbinol regulates metabolic reprogramming in mouse prostate tissue
Source: Pharm Res. 2025 Feb 4;42(2):237–47. doi: 10.1007/s11095-025-03820-8 (PMC11880055; doi:10.1007/s11095-025-03820-8)
Supplement: Supplementary file 4 — Supplementary Material 4 [file 11095_2025_3820_MOESM4_ESM.xlsx]

## Sheet: pathway_results- BL6 WT- C vs I
Metabolic pathway analysis (integrating pathway enrichment analysis and pathway topology analysis): Pten WT(control diet) vs Pten WT(I3C diet)
Pten WT(control diet) vs Pten WT(I3C diet)	Total Cmpd	Hits	Raw p	-log P	Holm adjust	FDR	Impact
Propanoate metabolism	22	3	0.00080032	3.0967	0.040016	0.029421	0.00513
Butanoate metabolism	15	3	0.0011768	2.9293	0.057665	0.029421	0
Citrate cycle (TCA cycle)	20	8	0.0020992	2.6779	0.10076	0.034987	0.37921
Thiamine metabolism	7	2	0.0071043	2.1485	0.3339	0.073824	0.66667
Lipoic acid metabolism	28	5	0.0073824	2.1318	0.33959	0.073824	0.04943
Fatty acid degradation	39	2	0.0091768	2.0373	0.41296	0.076474	0.12404
Pyruvate metabolism	23	5	0.012791	1.8931	0.56278	0.091361	0.22955
Valine, leucine and isoleucine degradation	40	6	0.019254	1.7155	0.82794	0.11078	0.07502
Purine metabolism	71	20	0.01994	1.7003	0.83749	0.11078	0.37715
Riboflavin metabolism	4	2	0.022619	1.6455	0.92737	0.11309	0.5
Alanine, aspartate and glutamate metabolism	28	10	0.029846	1.5251	1	0.12621	0.49359
Lysine degradation	30	7	0.030291	1.5187	1	0.12621	0.24812
Glycerophospholipid metabolism	36	7	0.052066	1.2834	1	0.20025	0.17991
beta-Alanine metabolism	21	6	0.059629	1.2245	1	0.20197	0.16045
Histidine metabolism	16	6	0.060591	1.2176	1	0.20197	0.58196
Pantothenate and CoA biosynthesis	20	6	0.10708	0.97029	1	0.31624	0.2347
Glycolysis / Gluconeogenesis	26	7	0.11222	0.94994	1	0.31624	0.29169
Cysteine and methionine metabolism	33	10	0.1156	0.93704	1	0.31624	0.37416
Galactose metabolism	27	7	0.12017	0.92021	1	0.31624	0.14442
Glyoxylate and dicarboxylate metabolism	32	8	0.13621	0.86579	1	0.33714	0.28308
Glutathione metabolism	28	4	0.1416	0.84894	1	0.33714	0.37167
Taurine and hypotaurine metabolism	8	4	0.16214	0.79011	1	0.3685	1
Pentose and glucuronate interconversions	19	5	0.19507	0.70982	1	0.41881	0.22892
Pentose phosphate pathway	23	7	0.20827	0.68138	1	0.41881	0.28822
Starch and sucrose metabolism	15	5	0.20941	0.67901	1	0.41881	0.70166
Pyrimidine metabolism	39	17	0.2208	0.65601	1	0.42143	0.48177
Nicotinate and nicotinamide metabolism	15	5	0.22757	0.64288	1	0.42143	0.42895
Vitamin B6 metabolism	9	2	0.25091	0.60048	1	0.44805	0.4902
Tryptophan metabolism	41	7	0.27592	0.55922	1	0.47572	0.43363
Tyrosine metabolism	42	6	0.33139	0.47965	1	0.55232	0.34758
Valine, leucine and isoleucine biosynthesis	8	5	0.34934	0.45675	1	0.55555	0
Nitrogen metabolism	6	1	0.36842	0.43366	1	0.55555	0
Neomycin, kanamycin and gentamicin biosynthesis	2	2	0.36902	0.43296	1	0.55555	0
Fatty acid biosynthesis	47	1	0.38709	0.41219	1	0.55555	0
Ascorbate and aldarate metabolism	10	3	0.38889	0.41018	1	0.55555	0.40541
Amino sugar and nucleotide sugar metabolism	42	5	0.41551	0.38142	1	0.56476	0.10625
Glycerolipid metabolism	16	4	0.41792	0.37891	1	0.56476	0.37383
Arginine biosynthesis	14	8	0.45884	0.33833	1	0.60374	0.48223
Fructose and mannose metabolism	18	4	0.50243	0.29892	1	0.63378	0.07006
Arginine and proline metabolism	36	10	0.50702	0.29497	1	0.63378	0.39767
Phenylalanine, tyrosine and tryptophan biosynthesis	4	2	0.55523	0.25553	1	0.66099	1
Phenylalanine metabolism	10	2	0.55523	0.25553	1	0.66099	0.35714
Sphingolipid metabolism	32	2	0.60785	0.2162	1	0.68953	0.00563
Glycine, serine and threonine metabolism	34	9	0.61265	0.21279	1	0.68953	0.56068
Porphyrin metabolism	31	2	0.62058	0.2072	1	0.68953	0.02795
Inositol phosphate metabolism	30	4	0.63625	0.19637	1	0.69158	0
Ubiquinone and other terpenoid-quinone biosynthesis	18	3	0.69086	0.16061	1	0.73496	0
D-Amino acid metabolism	15	1	0.73381	0.13441	1	0.76439	0
Biotin metabolism	10	2	0.88571	0.052709	1	0.90378	0.2
Primary bile acid biosynthesis	46	2	0.95574	0.019661	1	0.95574	0.04478
